# Supplementary material for: Effects of Anma therapy (Japanese massage) on health-related quality of life in gynecologic cancer survivors: A randomized controlled trial
Source: PLoS One. 2018 May 3;13(5):e0196638. doi: 10.1371/journal.pone.0196638 (PMC5933696; doi:10.1371/journal.pone.0196638)
Supplement: S1 Dataset — (ZIP) [file pone.0196638.s005.zip]

Archive with 6 entries (6 files):
- S1 Dataset_Demographics and Characteristics of participants.xls
- S1_Dataset_HADS-anxiety scores.xls
- S1_Dataset_HADS-depression scores.xls
- S1_Dataset_Scores of the Japanese version of Measure of Adjustment to Cancer (MAC).xls
- S1_Dataset_Scores of the Japanese version of Profile of Mood States (POMS).xls
- S1_Dataset_Scores of the Japanese version of the EORTC QLQ-C30.xls
