# Supplementary material for: Effects of Anma therapy (Japanese massage) on health-related quality of life in gynecologic cancer survivors: A randomized controlled trial
Source: PLoS One. 2018 May 3;13(5):e0196638. doi: 10.1371/journal.pone.0196638 (PMC5933696; doi:10.1371/journal.pone.0196638)
Supplement: S1 Dataset — (ZIP) [file pone.0196638.s005.zip › S1 Dataset_Demographics and Characteristics of participants.xls]

## Sheet: Sheet1
Demographics and Characteristics of Participants
ID	allocation	age	onset age	site of cancer	FIGO stage	surgery	Lymph node dissection	Chemotherapy	Radiotherapy
1	A	56	49	2	Ia	1	0	0	0
2	B	49	41	1	IIb	0	0	1	1
3	A	42	35	2	IIa	1	1	0	0
4	B	48	40	1	Ⅰb1	1	1	0	0
5	A	40	35	1	Ⅰb2	1	1	1	1
6	B	75	64	3	Ⅰc(b)	1	1	0	0
7	A	62	58	3	Ⅰc(b)	1	1	1	0
8	A	50	47	2	Ⅰa	1	1	0	0
9	B	56	48	1	Ⅰa1	1	0	0	0
10	B	63	51	1	Ⅰb1	1	1	0	0
11	A	48	39	1	Ⅰb2	1	1	1	0
12	B	43	33	1	Ⅰa1	0	0	0	0
13	A	46	36	1	Ⅰa1	1	0	0	0
14	B	44	35	1	Ⅰa2	1	1	0	0
15	A	64	46	1	Ⅰb1	1	1	0	0
16	A	46	35	1	Ⅱb	1	1	0	1
17	B	41	38	1	IIb	1	1	1	1
18	B	45	35	1	Ⅰa1	1	0	0	0
19	B	59	55	2	IIIc	1	1	1	1
20	A	52	44	1	II ｂ	1	1	0	1
21	B	56	53	2	I b	1	1	0	0
22	A	62	56	2	IV b	1	1	1	0
23	B★	61	57	3	IIｃ（a）	1	1	1	0	★
24	A	58	37	1	Ib1	1	1	0	1
25	A	42	33	1	Ia1	1	0	0	0
26	A	62	50	2	旧Ib	1	1	0	0
27	B	74	70	3	IIIc	1	1	1	0
28	B	48	44	1	Ib2	1	1	0	1
29	A	69	59	2	Ic	1	1	0	1
30	B	44	26	1	Iｂ1	1	1	0	1
31	A	54	41	3	Ic	1	0	1	0
32	B	55	28	1	Ib1	1	1	0	0
33	B	61	57	1	Ib1	1	1	0	0
34	A	55	47	1	IIa	1	1	0	1
35	B	62	38	1	Ib1	1	1	0	0
36	A	55	47	2	IIIC	1	1	1	1
37	A	51	41	1	Ib1	1	1	0	0
38	B	62	51	2	Ib	1	0	0	0
39	A	44	37	1	IIa	1	1	0	1
40	B	53	43	1	Ia	0	0	0	0
Allocation: A;Anma massage therapy, B; no-Anma massage therapy
Site of cancer: 1; Uterine cervix, 2; Endometrium, 3; Ovary
Onset age: age on the day given the first surgery for gynecologic cancer
Surgery: 1; yes, 0; no
Lymph node dissection: 1; yes, 2; no
Chemotherapy: 1; yes, 2; no
Radiotherapy: 1; yes, 2; no
