# Supplementary material for: Effects of Anma therapy (Japanese massage) on health-related quality of life in gynecologic cancer survivors: A randomized controlled trial
Source: PLoS One. 2018 May 3;13(5):e0196638. doi: 10.1371/journal.pone.0196638 (PMC5933696; doi:10.1371/journal.pone.0196638)
Supplement: S1 Dataset — (ZIP) [file pone.0196638.s005.zip › S1_Dataset_HADS-anxiety scores.xls]

## Sheet: Sheet1
HADS-anxiety scores by the Japanese version of Hospital Anxiety Depression Scale (HADS)
ID	allocation	baseline/8-week follow-up	Q1	Q3	Q5	Q7	Q9	Q11	Q13	sum
1	A	baseline	1	1	0	1	1	0	1	5
1	A	8-week follow-up	1	1	0	2	0	0	1	5
2	B	baseline	0	0	1	0	0	1	0	2
2	B	8-week follow-up	0	0	0	0	0	0	0	0
3	Ａ	baseline	1	1	2	2	1	1	1	9
3	Ａ	8-week follow-up	1	1	0	1	1	1	1	6
4	Ｂ	baseline	1	0	0	0	0	0	0	1
4	Ｂ	8-week follow-up	0	0	0	1	0	0	0	1
5	A	baseline	1	1	1	2	0	1	0	6
5	A	8-week follow-up	1	1	1	2	0	1	1	7
6	B	baseline	1	0	0	1	0	0	0	2
6	B	8-week follow-up	1	0	0	0	1	3	2	7
7	A	baseline	3	0	0	0	0	0	0	3
7	A	8-week follow-up	0	0	1	0	0	0	0	1
9	B	baseline	0	1	1	1	0	1	1	5
9	B	8-week follow-up	1	1	0	1	0	0	1	4
8	Ａ	baseline	1	1	1	2	0	1	1	7
8	Ａ	8-week follow-up	1	0	0	2	0	1	1	5
10	B	baseline	1	1	0	0	0	0	0	2
10	B	8-week follow-up	1	1	1	0	0	0	1	4
11	Ａ	baseline	2	2	2	2	1	1	2	12
11	Ａ	8-week follow-up	1	1	1	1	1	2	1	8
12	B	baseline	2	2	2	2	1	2	3	14
12	B	8-week follow-up	1	1	1	2	1	2	1	9
13	A	baseline	1	0	0	1	0	1	0	3
13	A	8-week follow-up	1	0	0	0	0	0	0	1
14	B	baseline	1	0	2	2	0	1	2	8
14	B	8-week follow-up	1	0	1	2	1	1	1	7
15	A	baseline	0	1	0	1	0	0	0	2
15	A	8-week follow-up	0	0	0	0	0	0	0	0
18	B	baseline	2	2	2	1	1	0	1	9
18	B	8-week follow-up	1	1	1	0	0	0	0	3
16	A	baseline	1	1	0	1	0	2	1	6
16	A	8-week follow-up	1	1	1	1	0	2	1	7
17	B	baseline	1	2	0	1	1	1	1	7
17	B	8-week follow-up	1	1	1	2	1	1	1	8
19	B	baseline	0	0	1	1	1	1	0	4
19	B	8-week follow-up	0	0	0	1	1	0	0	2
20	A	baseline	1	1	1	0	0	1	1	5
20	A	8-week follow-up	1	1	1	0	1	1	1	6
21	B	baseline	0	1	1	2	0	1	0	5
21	B	8-week follow-up	1	0	0	2	0	1	0	4
22	A	baseline	1	1	2	1	1	1	1	8
22	A	8-week follow-up	1	1	1	1	1	1	1	7
23	B	baseline	0	0	1	2	0	2	0	5
23	B	8-week follow-up	0	1	1	2	0	2	1	7
24	A	baseline	0	1	1	2	1	1	1	7
24	A	8-week follow-up	1	1	1	2	1	1	1	8
25	A	baseline	1	2	1	0	1	0	2	7
25	A	8-week follow-up	1	3	2	0	1	0	2	9
26	A	baseline	0	0	0	0	0	0	1	1
26	A	8-week follow-up	0	0	0	0	0	0	0	0
27	B	baseline	1	2	1	0	1	1	1	7
27	B	8-week follow-up	1	2	2	1	0	1	1	8
28	B	baseline	0	0	0	0	0	0	0	0
28	B	8-week follow-up	0	0	0	0	0	0	0	0
29	A	baseline	0	0	0	2	0	1	0	3
29	A	8-week follow-up	0	1	0	0	0	1	0	2
30	B	baseline	1	1	1	1	0	1	1	6
30	B	8-week follow-up	1	2	2	1	0	1	1	8
31	A	baseline	0	0	0	0	0	0	0	0
31	A	8-week follow-up	0	1	0	1	0	0	0	2
32	B	baseline	1	1	1	1	0	0	1	5
32	B	8-week follow-up	1	1	1	0	0	1	1	5
33	B	baseline	1	1	0	2	0	1	1	6
33	B	8-week follow-up	1	1	0	1	1	1	1	6
34	A	baseline	1	1	1	0	0	0	0	3
34	A	8-week follow-up	1	0	0	0	0	0	0	1
35	B	baseline	1	2	0	2	1	1	2	9
35	B	8-week follow-up	1	2	0	2	3	0	3	11
36	A	baseline	1	1	1	1	0	1	1	6
36	A	8-week follow-up	1	1	0	2	0	0	0	4
37	A	baseline	0	1	0	1	0	0	0	2
37	A	8-week follow-up	0	1	1	1	0	1	0	4
38	B	baseline	1	0	0	0	0	0	0	1
38	B	8-week follow-up	1	0	1	0	0	0	0	2
39	A	baseline	1	1	2	1	0	1	1	7
39	A	8-week follow-up	1	1	2	2	0	1	1	8
40	B	baseline	1	1	0	0	0	1	1	4
40	B	8-week follow-up	2	2	2	2	2	2	2	14
Allocation: A; Anma massage therapy, B; no-Anma massage therapy
No. 23: She was allocated to the B group, but was treated as part of the A group due to a mistake.
