# Supplementary material for: Effects of Anma therapy (Japanese massage) on health-related quality of life in gynecologic cancer survivors: A randomized controlled trial
Source: PLoS One. 2018 May 3;13(5):e0196638. doi: 10.1371/journal.pone.0196638 (PMC5933696; doi:10.1371/journal.pone.0196638)
Supplement: S1 Dataset — (ZIP) [file pone.0196638.s005.zip › S1_Dataset_HADS-depression scores.xls]

## Sheet: Sheet1
HADS-depression scores by the Japanese version of Hospital Anxiety Depression Scale (HADS)
ID	allocation	baseline/8-week follow-up	Q2	Q4	Q6	Q8	Q10	Q12	Q14	sum
1	A	baseline	2	0	0	1	0	2	0	5
1	A	8-week follow-up	1	0	0	0	0	1	0	2
2	B	baseline	1	0	0	1	0	0	0	2
2	B	8-week follow-up	0	0	0	1	0	0	1	2
3	Ａ	baseline	2	0	2	1	1	1	1	8
3	Ａ	8-week follow-up	0	0	1	1	0	1	0	3
4	Ｂ	baseline	0	1	0	1	1	1	0	4
4	Ｂ	8-week follow-up	0	0	0	0	1	0	0	1
5	A	baseline	2	0	2	0	1	1	0	6
5	A	8-week follow-up	1	0	2	2	1	0	1	7
6	B	baseline	3	0	0	1	0	1	3	8
6	B	8-week follow-up	3	0	0	1	0	1	0	5
7	A	baseline	0	0	0	1	1	0	0	2
7	A	8-week follow-up	0	0	0	1	0	0	0	1
9	B	baseline	1	1	1	1	1	1	1	7
9	B	8-week follow-up	1	2	1	1	1	1	3	10
8	Ａ	baseline	1	0	3	3	0	1	0	8
8	Ａ	8-week follow-up	0	0	0	1	0	1	0	2
10	B	baseline	0	0	0	1	0	1	0	2
10	B	8-week follow-up	0	0	1	1	0	0	0	2
11	Ａ	baseline	1	1	1	2	1	1	1	8
11	Ａ	8-week follow-up	2	1	1	1	1	1	1	8
12	B	baseline	1	2	1	1	3	2	0	10
12	B	8-week follow-up	0	1	1	1	1	1	1	6
13	A	baseline	0	0	0	1	0	1	0	2
13	A	8-week follow-up	0	0	0	0	0	0	0	0
14	B	baseline	1	0	1	2	1	1	1	7
14	B	8-week follow-up	2	0	0	1	1	1	1	6
15	A	baseline	0	0	1	0	0	0	0	1
15	A	8-week follow-up	0	0	0	1	0	0	0	1
18	B	baseline	0	1	1	1	0	1	0	4
18	B	8-week follow-up	0	0	1	2	0	0	0	3
16	A	baseline	0	0	0	1	0	0	0	1
16	A	8-week follow-up	1	0	0	2	0	0	0	3
17	B	baseline	0	0	1	0	0	0	0	1
17	B	8-week follow-up	0	0	2	2	0	0	0	4
19	B	baseline	2	0	1	0	1	1	0	5
19	B	8-week follow-up	0	0	0	0	1	1	0	2
20	A	baseline	0	0	2	1	0	1	1	5
20	A	8-week follow-up	0	0	1	1	2	1	0	5
21	B	baseline	2	1	2	1	2	2	2	12
21	B	8-week follow-up	2	2	1	1	1	2	2	11
22	A	baseline	1	2	2	1	2	2	1	11
22	A	8-week follow-up	0	0	0	1	1	0	0	2
23	B	baseline	0	0	0	1	1	0	0	2
23	B	8-week follow-up	0	0	0	1	1	1	0	3
24	A	baseline	0	0	2	1	2	0	0	5
24	A	8-week follow-up	0	0	2	0	1	0	0	3
25	A	baseline	1	0	0	1	1	0	0	3
25	A	8-week follow-up	1	1	1	2	2	1	0	8
26	A	baseline	0	0	0	1	0	0	0	1
26	A	8-week follow-up	0	0	3	1	0	0	0	4
27	B	baseline	0	0	1	1	0	0	1	3
27	B	8-week follow-up	0	0	1	1	1	1	0	4
28	B	baseline	0	0	0	1	1	0	0	2
28	B	8-week follow-up	0	0	0	1	0	0	0	1
29	A	baseline	0	0	2	0	1	0	0	3
29	A	8-week follow-up	0	0	0	0	0	1	0	1
30	B	baseline	1	0	1	1	2	2	0	7
30	B	8-week follow-up	2	0	2	1	1	2	0	8
31	A	baseline	0	0	0	0	0	0	0	0
31	A	8-week follow-up	0	0	0	1	1	0	0	2
32	B	baseline	0	0	2	1	1	1	0	5
32	B	8-week follow-up	1	0	1	1	0	0	0	3
33	B	baseline	0	0	0	1	1	0	1	3
33	B	8-week follow-up	0	0	1	1	1	1	1	5
34	A	baseline	0	0	0	1	0	0	0	1
34	A	8-week follow-up	0	0	0	1	0	0	0	1
35	B	baseline	0	0	1	1	0	1	1	4
35	B	8-week follow-up	2	0	2	1	0	1	1	7
36	A	baseline	0	0	1	1	1	0	0	3
36	A	8-week follow-up	1	0	1	1	0	0	0	3
37	A	baseline	0	0	2	1	1	1	0	5
37	A	8-week follow-up	0	0	2	1	0	0	0	3
38	B	baseline	0	0	0	0	0	0	0	0
38	B	8-week follow-up	0	0	2	0	0	0	1	3
39	A	baseline	2	1	1	1	1	2	1	9
39	A	8-week follow-up	1	0	1	1	1	2	1	7
40	B	baseline	2	0	0	1	0	1	1	5
40	B	8-week follow-up	1	2	2	1	1	2	1	10
Allocation: A; Anma massage therapy, B; no-Anma massage therapy
No. 23: She was allocated to the B group, but was treated as part of the A group due to a mistake.
