# Supplementary material for: Effects of Anma therapy (Japanese massage) on health-related quality of life in gynecologic cancer survivors: A randomized controlled trial
Source: PLoS One. 2018 May 3;13(5):e0196638. doi: 10.1371/journal.pone.0196638 (PMC5933696; doi:10.1371/journal.pone.0196638)
Supplement: S1 Dataset — (ZIP) [file pone.0196638.s005.zip › S1_Dataset_Scores of the Japanese version of Measure of Adjustment to Cancer (MAC).xls]

## Sheet: Sheet1
Scores of the Japanese version of of Measure of Adjustment to Cancer (MAC)
ID	allocation	baseline/8-week follow-up	Q4	Q5	Q6	Q11	Q13	Q16	Q18	Q20	Q26	Q27	Q28	Q31	Q32	Q34	Q39	Q40	FS sum	Q2	Q9	Q17	Q23	Q25	Q36	H sum	Q1	Q3	Q10	Q14	Q19	Q21	Q22	Q29	Q37	AP sum	Q7	Q8	Q12	Q15	Q24	Q30	Q33	Q35	F sum	Q38	A sum
1	A	baseline	1	2	4	4	4	4	4	3	4	2	4	4	1	4	4	4	53	1	1	1	1	1	1	6	2	1	3	3	1	4	2	2	1	19	1	4	1	1	1	4	1	4	17	4	4
1	A	8-week follow-up	1	1	1	4	4	2	4	1	4	3	4	4	1	2	4	4	44	1	1	1	2	1	1	7	3	1	3	4	1	2	1	2	2	19	1	1	1	1	1	2	1	4	12	4	4
2	B	baseline	3	4	4	4	2	2	4	1	2	2	2	4	2	1	4	4	45	2	1	1	1	1	1	7	2	1	3	3	2	1	2	2	1	17	2	2	1	1	4	3	2	2	17	2	2
2	B	8-week follow-up	4	4	4	3	2	4	2	1	2	2	2	4	1	2	4	4	45	1	1	1	1	1	1	6	3	1	2	2	2	2	1	2	1	16	1	2	1	2	2	2	1	2	13	4	4
3	Ａ	baseline	4	2	2	2	3	3	3	1	1	3	4	2	1	3	2	4	40	2	2	2	3	2	2	13	2	1	1	4	4	1	2	3	4	22	2	3	2	2	4	2	1	3	19	1	1
3	Ａ	8-week follow-up	4	2	3	4	3	3	3	1	1	3	4	3	2	2	3	4	45	2	2	2	2	2	2	12	2	2	1	2	4	3	2	4	4	24	2	2	2	3	2	2	1	3	17	1	1
4	Ｂ	baseline	4	4	3	3	4	3	4	1	4	4	2	4	1	2	3	4	50	1	1	1	1	1	1	6	3	1	2	1	1	1	1	2	1	13	2	2	3	3	1	1	1	2	15	2	2
4	Ｂ	8-week follow-up	4	4	4	3	4	4	4	1	2	4	3	4	1	2	3	4	51	1	1	1	1	1	1	6	2	1	2	2	1	1	1	2	1	13	2	2	3	3	2	1	1	3	17	3	3
5	A	baseline	3	3	3	4	3	2	4	1	2	3	2	3	1	2	3	4	43	3	1	2	1	1	1	9	2	1	2	4	2	2	1	2	1	17	3	2	2	2	1	1	1	2	14	1	1
5	A	8-week follow-up	1	2	4	4	3	2	3	1	3	3	3	3	1	2	3	4	42	2	1	2	1	1	1	8	2	1	1	3	2	2	1	3	2	17	2	3	3	2	1	1	1	2	15	2	2
6	B	baseline	4	4	4	4	1	3	4	2	3	4	4	4	4	1	4	1	51	1	1	2	2	1	3	10	1	1	3	2	4	4	1	1	4	21	4	4	2	2	4	4	2	2	24	1	1
6	B	8-week follow-up	3	3	4	4	3	2	4	1	4	3	4	4	4	3	4	3	53	2	1	3	4	1	1	12	4	2	4	2	4	4	1	2	4	27	1	4	3	3	2	4	2	2	21	4	4
7	A	baseline	4	3	3	4	2	4	4	4	3	1	3	4	4	3	4	4	54	2	1	1	1	2	1	8	2	1	3	4	4	3	2	4	4	27	1	3	4	3	1	1	1	3	17	3	3
7	A	8-week follow-up	4	4	4	4	2	4	4	3	4	2	4	4	4	3	4	4	58	1	1	1	1	1	1	6	2	1	3	4	2	3	1	4	1	21	1	3	4	3	3	1	3	4	22	3	3
9	B	baseline	2	3	3	4	2	2	3	1	2	2	4	2	1	2	2	4	39	2	1	2	1	1	1	8	2	1	1	2	1	1	1	4	1	14	2	3	2	1	2	2	1	2	15	1	1
9	B	8-week follow-up	4	2	3	4	2	4	4	1	2	1	4	2	1	3	3	4	44	1	1	2	1	1	1	7	2	2	1	1	1	1	1	3	1	13	2	4	2	2	1	1	1	3	16	1	1
8	Ａ	baseline	4	3	2	4	2	3	3	2	2	2	3	3	2	1	2	3	41	2	1	3	3	3	2	14	3	3	3	4	3	2	3	2	2	25	3	3	4	2	3	4	3	3	25	2	2
8	Ａ	8-week follow-up	4	3	3	3	3	4	4	2	4	4	4	4	4	1	3	4	54	2	1	1	2	1	1	8	2	3	4	4	2	2	3	1	1	22	2	3	4	2	1	3	1	4	20	1	1
10	B	baseline	4	4	4	3	3	4	3	2	1	3	4	4	2	1	4	3	49	1	1	2	1	1	1	7	2	1	3	1	2	2	1	2	2	16	1	4	3	2	2	1	2	2	17	2	2
10	B	8-week follow-up	4	4	4	2	2	4	4	2	2	2	4	2	2	2	4	4	48	1	1	1	1	1	1	6	2	1	2	2	2	3	1	2	1	16	2	3	2	3	1	2	2	2	17	1	1
11	Ａ	baseline	3	3	2	3	2	2	2	2	2	2	2	2	2	3	2	3	37	2	1	2	2	2	1	10	2	2	2	2	2	2	2	3	3	20	2	2	2	1	2	2	2	2	15	1	1
11	Ａ	8-week follow-up	4	3	2	4	2	4	3	3	2	2	3	3	2	2	2	3	44	1	1	1	2	2	1	8	1	2	2	2	2	2	2	4	2	19	1	1	2	2	2	2	1	2	13	1	1
12	B	baseline	4	2	3	2	2	2	3	2	3	2	2	3	3	2	3	3	41	3	1	3	2	2	1	12	2	2	2	2	4	2	2	2	1	19	2	4	2	1	2	2	2	4	19	3	3
12	B	8-week follow-up	4	3	4	3	2	3	4	2	2	3	2	2	2	4	2	3	45	3	1	1	1	2	1	9	2	2	2	2	2	1	4	2	1	18	1	3	1	1	3	2	3	4	18	2	2
13	A	baseline	4	3	4	3	3	4	4	2	2	4	2	4	1	2	4	4	50	1	1	2	1	1	1	7	3	1	3	2	1	2	2	2	1	17	1	4	2	1	1	2	1	1	13	1	1
13	A	8-week follow-up	4	4	4	4	4	4	4	1	4	4	4	4	1	2	3	4	55	1	1	1	1	1	4	9	3	1	4	2	1	1	1	2	2	17	1	4	3	1	1	1	1	1	13	2	2
14	B	baseline	3	4	4	4	2	2	4	1	2	3	4	2	2	1	4	4	46	2	1	2	1		2	8	2	1	3	2	1	1	2	4	1	17	3	4	2	1	1	4	2	2	19	4	4
14	B	8-week follow-up	2	4	4	3	3	3	3	1	1	2	2	3	3	1	1	4	40	1	1	2	1	1	1	7	2	1	2	3	1	1	3	3	1	17	3	4	3	2	1	2	1	2	18	1	1
15	A	baseline	4	4	4	4	3	2	2	1	2	3	2	4	2	2	4	4	47	1	1	2	1	1	2	8	2	1	3	1	2	1	2	4	2	18	1	4	4	2	1	2	1	2	17	2	2
15	A	8-week follow-up	4	4	4	4	3	4	4	2	4	3	4	4	1	2	4	4	55	1	1	1	1	1	1	6	2	1	3	1	2	1	2	4	1	17	1	2	2	2	1	1	1	2	12	1	1
18	B	baseline	4	2	4	4	4	4	4	1	1	4	1	1	4	3	3	4	48	2	4	1	4		4	15	2	2	1	2	1	4	4	4	4	24	1	1	1	1	4	4	4	4	20	3	3
18	B	8-week follow-up	4	4	4	4	4	2	4	3	2	3	4	3	2	2	4	4	53	1	1	1	1	1	1	6	3	2	4	2	2	4	2	4	4	27	1	3	4	1	2	1	1	4	17	1	1
16	A	baseline	4	4	4	4	3	3	4	3	4	3	4	4	4	4	4	4	60	1	1	1	1	1	1	6	2	1	1	3	1	1	1	2	1	13	2	3	4	1	2	2	4	4	22	2	2
16	A	8-week follow-up	4	4	4	4	1	4	4	2	4	4	4	4	1	4	3	4	55	1	1	1	1	1	1	6	2	1	4	2	2	1	1	2	4	19	1	2	3	2	2	2	1	4	17	1	1
17	B	baseline	4	4	4	4	3	3	3	2	3	4	3	4	2	2	4	4	53	2	1	2	2	1	1	9	4	1	2	3	3	3	2	4	1	23	2	4	4	3	2	2	2	2	21	2	2
17	B	8-week follow-up	4	2	4	4	2	4	4	3	3	3	4	4	2	3	3	4	53	2	1	2	2	1	1	9	3	2	2	2	2	3	2	4	2	22	1	4	3	3	3	2	2	2	20	1	1
19	B	baseline	4	4	3	1	1	4	2	1	2	2	2	4	3	1	1	2	37	1	1	4	1	1	1	9	1	1	1	1	1	1	1	2	1	10	2	4	4	2	3	4	3	2	24	1	1
19	B	8-week follow-up	1	1	2	2	2	4	4	1	2	1	2	4	3	2	2	2	35	1	1	2	1	1	1	7	1	1	1	2	2	1	1	2	1	12	2	1	4	2	4	2	2	2	19	2	2
20	A	baseline	4	3	3	3	2	2	4	1	3	3	2	3	3	1	3	2	42	2	1	2	2	2	1	10	2	2	2	3	2	1	2	2	2	18	1	4	3	2	2	3	3	2	20	1	1
20	A	8-week follow-up	4	2	2	2	2	2	4	3	2	2	3	3	3	2	4	4	44	2	1	1	2	1	1	8	1	2	2	3	1	2	2	2	2	17	2	4	3	2	2	2	2	2	19	1	1
21	B	baseline	4	4	4	3	4	4	4	3	3	3	3	4	3	1	2	4	53	2	1	3	1	1	1	9	3	1	4	4	3	4	2	3	3	27	4	4	3	2	1	3	1	3	21	1	1
21	B	8-week follow-up	4	2	4	3	3	3	3	2	3	3	2	3	1	2	2	4	44	1	1	2	1	1	1	7	2	1	3	2	3	3	1	2	3	20	3	4	2	1	1	2	4	3	20	3	3
22	A	baseline	4	4	4	4	3	3	3	2	3	4	4	4	3	3	3	4	55	1	1	1	2	1	1	7	3	1	2	2	2	3	2	4	3	22	1	1	1	1	2	3	3	3	15	1	1
22	A	8-week follow-up	4	3	4	4	3	4	2	2	4	4	4	4	3	3	4	4	56	1	2	2	2	1	2	10	3	1	3	2	2	2	2	4	2	21	1	3	2	1	1	3	3	3	17	2	2
23	B	baseline	4	4	4	2	3	3	4	3	1	3	3	2	2	1	2	4	45	1	1	2	1	1	1	7	2	1	2	2	1	1	1	2	1	13	3	3	1	2	1	3	1	2	16	2	2
23	B	8-week follow-up	1	4	4	2	3	2	3	1	2	2	2	2	1	1	2	3	35	1	1	2	1	1	1	7	2	1	2	2	1	1	2	2	1	14	2	3	2	2	1	2	1	3	16	1	1
24	A	baseline	3	3	2	2	2	2	3	2	2	2	2	2	2	2	2	2	35	3	1	1	2	1	1	9	2	3	2	2	1	2	2	2	2	18	1	1	2	1	3	2	2	2	14	1	1
24	A	8-week follow-up	2	2	2	2	2	2	2	2	2	3	3	2	1	2	2	2	33	2	1	1	2	1	1	8	2	2	2	2	1	2	2	2	2	17	1	1	2	1	2	1	1	2	11	2	2
25	A	baseline	4	2	4	3	2	2	4	2	2	4	4	3	1	2	3	4	46	1	1	2	2	2	2	10	2	1	1	4	3	2	4	4	1	22	2	4	2	2	3	2	2	4	21	1	1
25	A	8-week follow-up	4	4	4	2	2	3	3	2	2	4	4	3	2	3	3	4	49	1	1	2	3	2	2	11	2	1	1	4	3	3	4	4	1	23	2	4	2	2	4	2	3	3	22	1	1
26	A	baseline	4	4	4	4	3	4	4	3	3	4	4	4	4	1	2	4	56	3	1	1	1	1	1	8	2	1	3	1	2	2	1	2	1	15	1	4	4	4	1	4	1	4	23	4	4
26	A	8-week follow-up	4	4	4	1	1	4	4	1	1	4	1	4	1	1	1	1	37	1	1	1	1	1	1	6	2	1	1	1	1	1	1	1	1	10	1	4	4	1	1	1	1	1	14	1	1
27	B	baseline	4	2	4	4	4	3	4	2	4	3	3	4	4	2	4	4	55	1	1	2	2	1	3	10	4	1	4	4	3	2	3	4	2	27	3	4	4	3	4	2	1	4	25	3	3
27	B	8-week follow-up	4	3	3	4	2	3	4	2	4	3	3	4	4	2	4	4	53	2	1	1	2	1	3	10	3	3	4	4	4	4	3	4	2	31	3	4	4	2	4	2	1	4	24	3	3
28	B	baseline	4	4	4	4	2	3	4	1	4	4	4	3	3	3	3	4	54	1	1	1	1	1	1	6	2	1	2	2	2	2	1	4	2	18	1	4	3	1	3	2	1	3	18	2	2
28	B	8-week follow-up	4	4	4	4	3	3	4	1	3	4	4	4	3	3	4	4	56	1	1	1	1	1	1	6	2	1	2	2	3	2	1	4	3	20	1	4	3	1	3	1	1	3	17	2	2
29	A	baseline	2	4	4	2	1	4	4	2	4	4	1	4	2	1	2	2	43	3	1	1	1	1	1	8	2	1	4	2	1	1	2	2	1	16	1	2	1	2	1	1	1	2	11	4	4
29	A	8-week follow-up	4	4	4	4	3	4	4	2	4	4	4	4	2	2	4	4	57	1	1	1	1	1	1	6	4	1	4	2	2	2	1	3	2	21	1	3	3	3	1	3	2	2	18	3	3
30	B	baseline	1	3	4	2	4	3	4	1	3	3	2	3	3	1	3	4	44	1	1	1	1	1	1	6	2	1	2	2	1	1	2	2	2	15	1	3	3	1	1	3	1	3	16	2	2
30	B	8-week follow-up	3	3	4	3	4	3	3	2	2	1	2	3	2	1	2	4	42	2	1	1	2	1	1	8	2	1	1	1	1	1	2	2	2	13	2	3	3	1	1	1	1	3	15	3	3
31	A	baseline	4	4	4	3	4	3	4	1	4	3	3	4	1	2	4	4	52	1	1	1	1	1	1	6	3	1	3	2	1	1	1	4	1	17	1	3	3	1	1	1	1	1	12	1	1
31	A	8-week follow-up	4	4	4	4	4	4	4	1	4	3	3	4	1	4	4	4	56	1	1	1	1	1	1	6	3	1	3	2	1	1	1	4	1	17	1	3	3	3	1	1	1	2	15	3	3
32	B	baseline	4	2	4	3	3	4	4	3	4	3	3	2	2	3	4	4	52	1	1	3	2	1	3	11	2	1	4	3	2	4	3	2	3	24	1	3	3	3	3	3	3	3	22	4	4
32	B	8-week follow-up	4	3	3	4	3	4	4	4	3	2	2	3	2	2	4	4	51	1	1	3	2	1	1	9	2	1	2	4	2	3	2	2	1	19	3	3	4	3	2	2	2	2	21	4	4
33	B	baseline	4	4	4	4	3	4	4	4	4	2	4	4	4	2	4	4	59	2	1	1	2	1	1	8	3	1	4	3	2	2	2	2	1	20	1	4	4	4	3	3	2	1	22	4	4
33	B	8-week follow-up	4	4	4	4	3	4	4	1	3	2	4	4	4	1	4	4	54	2	1	1	2	2	1	9	2	1	3	1	2	2	1	2	2	16	2	4	4	3	2	3	3	2	23	3	3
34	A	baseline	4	4	4	4	2	3	3	1	4	3	4	4	3	1	4	4	52	2	1	1	2	1	1	8	3	1	3	4	1	3	3	4	1	23	1	4	4	2	4	1	1	1	18	1	1
34	A	8-week follow-up	4	4	4	4	3	3	4	1	4	3	4	4	4	3	4	4	57	1	1	2	1	1	1	7	3	1	4	2	1	2	2	3	2	20	2	4	4	3	2	2	1	3	21	1	1
35	B	baseline	3	3	3	3	1	3	3	1	1	3	3	2	1	3	3	4	40	2	1	3	3	1	1	11	3	2	3	3	1	3	3	4	1	23	3	3	3	3	3	3	3	3	24	1	1
35	B	8-week follow-up	1	1	1	4	2	2	4	3	3	2	3	2	1	2	2	3	36	1	1	2	2	2	2	10	2	1	2	2	2	3	2	3	1	18	1	1	4	2	3	3	1	2	17	2	2
36	A	baseline	4	4	3	4	3	4	3	2	3	3	3	4	3	3	4	4	54	2	1	2	1	1	1	8	3	1	3	3	4	2	1	3	1	21	1	3	3	3	3	2	1	3	19	1	1
36	A	8-week follow-up	4	4	4	4	3	3	3	4	4	3	3	4	2	3	4	4	56	1	1	1	1	1	1	6	4	1	3	2	4	1	1	3	1	20	1	4	3	4	2	2	1	2	19	1	1
37	A	baseline	4	4	4	3	3	4	4	2	3	2	3	3	3	2	4	4	52	1	1	1	1	1	1	6	2	1	3	2	2	2	2	3	4	21	1	4	2	3	2	2	1	4	19	2	2
37	A	8-week follow-up	4	3	3	3	2	3	3	2	2	2	4	3	2	3	3	4	46	3	1	2	3	2	1	12	2	2	3	2	2	4	2	3	4	24	3	4	2	3	3	3	2	3	23	4	4
38	B	baseline	4	4	4	2	2	2	4	2	2	2	2	4	2	3	4	4	47	2	1	1	2	1	1	8	2	1	4	2	1	1	2	1	1	15	2	4	4	2	1	4	2	4	23	4	4
38	B	8-week follow-up	4	4	4	4	4	4	4	1	1	1	1	4	4	3	4	4	51	1	1	1	1	1	1	6	2	1	4	3	1	2	1	1	1	16	3	4	4	1	1	1	4	4	22	3	3
39	A	baseline	4	3	2	3	2	3	1	1	2	3	2	4	1	2	4	2	39	2	1	1	2	1	1	8	2	3	1	3	3	1	2	3	1	19	1	2	2	4	3	2	1	4	19	1	1
39	A	8-week follow-up	1	3	2	4	2	3	4	1	2	3	3	3	2	2	3	3	41	1	1	1	2	1	1	7	2	3	1	2	2	1	2	3	1	17	1	2	3	4	3	2	2	4	21	1	1
40	B	baseline	4	3	4	4	1	3	4	2	3	2	2	4	1	3	2	4	46	2	1	2	2	1	1	9	2	1	3	2	2	1	2	3	1	17	2	1	2	1	1	1	1	3	12	2	2
40	B	8-week follow-up	3	4	3	3	2	4	3	2	2	2	3	3	1	2	1	3	41	2	2	2	3	2	1	12	2	1	3	2	1	2	3	2	1	17	1	2	2	1	2	2	1	2	13	1	1
Allocation: A; Anma massage therapy, B; no-Anma massage therapy
No. 23: She was allocated to the B group, but was treated as part of the A group due to a mistake.
FS: Fighting Spirit
H: Helpless/Hopeless
AP: Anxious Preoccupation
F: Fatalism
A: Avoidance
