# Supplementary material for: Effects of Anma therapy (Japanese massage) on health-related quality of life in gynecologic cancer survivors: A randomized controlled trial
Source: PLoS One. 2018 May 3;13(5):e0196638. doi: 10.1371/journal.pone.0196638 (PMC5933696; doi:10.1371/journal.pone.0196638)
Supplement: S1 Dataset — (ZIP) [file pone.0196638.s005.zip › S1_Dataset_Scores of the Japanese version of Profile of Mood States (POMS).xls]

## Sheet: Sheet1
Scores of the Japanese version of Profile of Mood States (POMS)
ID	allocation	pre-session/post-session/8-week follow-up	Q1	Q6	Q12	Q16	Q20	T-A sum	Q7	Q11	Q15	Q17	Q21	D-D sum	Q2	Q9	Q14	Q25	Q28	A-H sum	●Q4	●Q8	●Q10	●Q27	●Q30	Vsum	Q3	Q13	Q19	Q22	Q23	Fsum	Q5	Q18	Q24	●Q26	Q29	Csum		TMD
1	A	pre-session	1	1	0	1	1	4	0	0	1	1	0	2	1	1	4	0	1	7	4	3	2	4	4	17	1	1	1	1	0	4	1	1	0	0	1	3		3
1	A	post-session	0	0	0	0	0	0	0	0	0	0	0	0	0	0	0	0	0	0	0	1	0	1	1	3	0	0	0	1	0	1	0	0	0	2	0	2		0
1	A	8-week follow-up	0	0	1	2	1	4	0	0	1	0	0	1	1	1	1	1	0	4	3	4	2	3	2	14	0	1	1	1	0	3	0	0	0	3	1	4		2
2	B	pre-session	0	0	0	0	1	1	0	0	0	0	0	0	0	0	0	0	0	0	4	4	4	4	4	20	0	1	0	0	0	1	0	0	0	0	1	1		-17
2	B	post-session	0	0	0	0	0	0	0	0	0	0	0	0	0	0	0	0	0	0	1	4	4	4	4	17	0	0	0	0	0	0	0	0	0	0	0	0		-17
2	B	8-week follow-up	0	0	0	0	1	1	0	0	0	0	0	0	0	0	0	0	0	0	4	4	4	4	4	20	0	1	0	0	0	1	0	0	0	0	1	1		-17
3	Ａ	pre-session	3	3	3	3	4	16	2	2	3	1	4	12	4	4	4	4	3	19	1	2	0	0	0	3	3	4	4	4	4	19	4	1	1	3	2	11		74
3	Ａ	post-session	0	0	1	0	0	1	0	2	0	1	0	3	0	0	0	0	0	0	1	1	2	1	1	6	0	0	0	0	0	0	0	0	0	3	1	4		2
3	Ａ	8-week follow-up	1	1	1	1	1	5	1	0	1	0	1	3	1	1	3	1	1	7	2	3	2	2	2	11	1	3	3	2	1	10	1	1	0	1	1	4		18
4	Ｂ	pre-session	0	0	0	0	0	0	0	0	0	0	0	0	0	0	0	0	0	0	1	3	0	4	3	11	0	0	0	0	0	0	0	0	0	1	0	1		-10
4	Ｂ	post-session	0	0	0	0	0	0	0	0	0	0	0	0	0	0	0	0	0	0	1	1	0	3	2	7	0	0	0	0	0	0	0	0	0	1	0	1		-6
4	Ｂ	8-week follow-up	0	0	0	0	0	0	0	0	0	0	0	0	0	0	0	0	0	0	1	2	0	3	1	7	0	0	0	0	0	0	0	0	0	1	0	1		-6
5	A	pre-session	2	0	0	0	0	2	0	1	0	0	0	1	2	1	0	2	1	6	1	0	0	1	1	3	1	2	1	0	0	4	0	1	0	3	0	4		14
5	A	post-session	0	0	0	0	1	1	0	0	0	0	0	0	0	0	0	0	0	0	2	2	2	2	3	11	0	0	0	1	0	1	0	0	0	1	0	1		-8
5	A	8-week follow-up	2	0	1	1	1	5	1	1	0	0	0	2	2	1	0	0	0	3	1	2	2	2	1	8	1	1	0	2	0	4	0	0	1	1	0	2		8
6	B	pre-session	1	3	2	4	2	12	1	2	0	1	1	5	1	1	1	1	1	5	1	2	3	1	2	9	0	2	1	0	1	4	0	2	1	2	2	7		24
6	B	post-session	1	3	0	1	0	5	0	1	0	0	0	1	0	0	0	1	1	2	4	1	1	1	2	9	0	0	1	0	0	1	1	2	0	3	2	8		8
6	B	8-week follow-up	1	2	1	1	1	6	0	1	1	0	1	3	0	1	1	0	1	3	1	2	1	2	1	7	1	2	1	1	0	5	0	1	1	3	1	6		16
7	A	pre-session	0	0	0	0	0	0	0	2	0	0	0	2	0	0	0	0	1	1	2	2	0	0	1	5	0	1	0	1	0	2	0	0	0	3	2	5		5
7	A	post-session	0	0	0	0	0	0	0	0	0	0	0	0	0	0	0	0	0	0	0	0	1	0	0	1	0	0	0	0	0	0	0	0	0	4	1	5		4
7	A	8-week follow-up	0	0	0	0	1	1	0	2	1	0	0	3	0	0	0	0	0	0	2	2	0	3	1	8	0	0	0	0	0	0	0	3	0	1	1	5		1
9	B	pre-session	0	0	0	0	0	0	0	0	0	0	0	0	0	0	0	0	0	0	0	0	0	0	0	0	0	0	0	0	0	0	0	0	0	4	1	5		5
9	B	post-session	0	0	0	0	0	0	0	0	0	0	0	0	0	0	0	0	0	0	0	0	0	0	0	0	0	0	0	0	0	0	0	0	0	4	0	4		4
9	B	8-week follow-up	0	0	0	0	0	0	0	0	0	0	0	0	0	0	0	0	0	0	0	0	0	0	0	0	0	0	0	0	0	0	0	0	0	4	0	4		4
8	Ａ	pre-session	1	0	2	2	2	7	0	3	2	0	2	7	0	1	1	2	3	7	2	2	1	2	2	9	1	2	1	2	3	9	0	3	1	3	3	10		31
8	Ａ	post-session	1	0	1	1	1	4	0	2	2	0	1	5	1	1	2	0	2	6	0	2	1	3	2	8	1	1	1	1	1	5	0	1	1	1	2	5		17
8	Ａ	8-week follow-up	0	0	0	0	0	0	0	1	0	0	0	1	0	0	0	0	0	0	3	3	2	3	3	14	2	2	1	2	0	7	0	0	0	2	1	3		-3
10	B	pre-session	1	0	1	1	1	4	0	1	0	0	1	2	1	1	0	0	0	2	2	1	0	1	2	6	0	1	0	0	0	1	0	0	0	3	1	4		7
10	B	post-session	1	0	0	1	0	2	0	1	0	0	0	1	0	0	0	0	0	0	3	2	2	2	3	12	0	1	0	0	0	1	0	0	0	3	1	4		-4
10	B	8-week follow-up	3	0	1	3	0	7	0	1	0	0	0	1	0	0	0	0	0	0	1	1	1	1	1	5	0	0	0	0	0	0	1	1	0	4	2	8		11
11	Ａ	pre-session	3	2	2	2	2	11	1	1	2	1	2	7	2	2	2	1	1	8	2	1	1	1	2	7	3	3	2	3	2	13	3	3	1	3	2	12		44
11	Ａ	post-session	1	0	1	1	1	4	0	1	0	0	0	1	0	0	0	0	0	0	1	2	1	1	2	7	1	0	0	0	0	1	0	1	0	3	1	5		4
11	Ａ	8-week follow-up	1	1	1	1	1	5	1	1	1	0	1	4	2	1	1	0	1	5	2	2	1	2	2	9	1	2	1	2	1	7	1	1	0	2	2	6		18
12	B	pre-session	4	3	3	4	3	17	1	2	3	2	3	11	2	1	1	1	1	6	1	2	1	1	1	6	3	4	3	2	1	13	3	3	0	4	3	13		54
12	B	post-session	1	0	0	0	1	2	0	0	0	0	0	0	0	0	0	0	0	0	2	2	0	1	2	7	0	0	0	1	1	2	0	0	0	3	1	4		1
12	B	8-week follow-up	2	2	1	2	2	9	1	1	1	1	1	5	1	1	1	1	1	5	2	2	1	1	1	7	2	4	3	3	0	12	1	1	0	4	3	9		33
13	A	pre-session	2	1	2	2	0	7	0	0	0	0	0	0	0	0	0	0	0	0	2	4	1	4	2	13	0	0	0	0	0	0	2	0	0	2	0	4		-2
13	A	post-session	0	0	0	0	0	0	0	0	0	0	0	0	0	0	0	0	0	0	3	4	3	4	4	18	0	0	0	0	0	0	0	0	0	0	0	0		-18
13	A	8-week follow-up	0	0	0	0	0	0	0	0	0	0	0	0	0	0	0	0	0	0	3	4	3	2	2	14	0	1	0	1	0	2	0	0	0	2	0	2		-10
14	B	pre-session	0	0	0	1	0	1	0	0	0	0	0	0	0	0	0	0	0	0	1	0	0	2	0	3	1	4	4	3	0	12	0	0	0	4	0	4		14
14	B	post-session	0	0	0	0	0	0	0	0	0	0	0	0	0	0	0	0	0	0	3	0	0	2	2	7	0	4	4	0	0	8	0	0	0	4	1	5		6
14	B	8-week follow-up	0	0	0	0	0	0	0	0	1	0	1	2	1	1	0	0	0	2	2	0	2	2	2	8	2	3	3	2	1	11	1	1	0	2	1	5		12
15	A	pre-session	0	0	0	0	0	0	0	0	0	0	0	0	1	0	0	0	1	2	3	0	0	4	3	10	1	1	1	0	0	3	0	0	0	1	1	2		-3
15	A	post-session	0	0	0	0	0	0	0	0	0	0	0	0	0	0	0	0	0	0	4	4	4	4	4	20	0	0	0	0	0	0	0	0	0	0	0	0		-20
15	A	8-week follow-up	1	1	1	0	1	4	2	1	1	0	0	4	1	1	0	1	1	4	2	2	2	2	2	10	1	1	1	0	0	3	0	1	1	2	2	6		11
18	B	pre-session	0	1	1	3	1	6	2	4	3	0	1	10	1	1	3	1	0	6	2	3	0	1	1	7	0	1	1	1	3	6	1	1	0	2	1	5		26
18	B	post-session	0	0	0	0	0	0	0	0	0	0	0	0	0	0	0	0	0	0	2	2	1	2	2	9	0	0	0	0	0	0	0	0	0	2	0	2		-7
18	B	8-week follow-up	2	0	0	1	0	3	0	3	0	0	0	3	1	1	3	0	0	5	3	2	0	2	1	8	2	3	1	2	0	8	0	0	0	1	1	2		13
16	A	pre-session	3	3	4	3	3	16	0	1	2	0	0	3	0	0	2	0	0	2	3	4	3	1	3	14	0	1	0	0	3	4	3	1	2	3	4	13		24
16	A	post-session	0	0	1	0	1	2	0	0	0	0	0	0	0	0	0	0	0	0	3	4	3	4	3	17	0	0	0	0	0	0	0	0	0	0	2	2		-13
16	A	8-week follow-up	2	1	1	1	3	8	1	1	1	1	2	6	0	0	0	0	2	2	2	0	1	1	1	5	2	2	1	3	2	10	0	1	1	2	3	7		28
17	B	pre-session	0	0	0	1	0	1	0	0	0	0	0	0	0	0	0	0	0	0	3	3	1	2	3	12	0	0	0	0	0	0	0	0	0	4	0	4		-7
17	B	post-session	0	0	0	0	0	0	0	0	0	0	0	0	0	3	0	0	0	3	0	3	1	3	2	9	0	0	0	0	0	0	0	0	0	2	0	2		-4
17	B	8-week follow-up	0	1	0	1	0	2	0	0	0	0	0	0	0	0	0	0	0	0	2	3	0	2	1	8	0	0	0	0	0	0	0	0	0	2	0	2		-4
19	B	pre-session	0	1	0	0	1	2	0	0	0	0	0	0	1	0	0	0	0	1	1	1	1	1	1	5	1	1	1	1	0	4	0	0	0	3	1	4		6
19	B	post-session	0	0	0	0	1	1	0	1	0	0	0	1	0	0	0	0	0	0	1	1	1	1	1	5	1	1	1	1	0	4	0	0	0	4	0	4		5
19	B	8-week follow-up	0	0	0	0	1	1	0	0	0	0	0	0	0	0	0	0	0	0	1	1	1	1	1	5	1	1	1	1	0	4	0	0	0	3	1	4		4
20	A	pre-session	1	0	0	1	0	2	0	2	0	0	0	2	0	0	0	0	2	2	1	1	1	2	2	7	0	0	0	0	0	0	0	0	0	3	2	5		4
20	A	post-session	0	0	0	0	0	0	0	1	0	0	0	1	0	0	0	0	0	0	1	1	2	1	1	6	0	0	0	1	0	1	0	1	0	3	1	5		1
20	A	8-week follow-up	0	0	1	1	0	2	0	2	0	0	1	3	0	0	0	0	1	1	3	3	1	1	2	10	0	1	0	0	0	1	0	0	1	3	1	5		2
21	B	pre-session	0	0	0	0	0	0	0	2	0	0	0	2	0	0	0	0	0	0	3	4	0	1	2	10	0	0	0	0	0	0	0	0	0	2	2	4		-4
21	B	post-session	0	0	0	0	0	0	0	0	0	0	0	0	0	0	0	0	0	0	3	3	0	3	2	11	0	0	0	0	0	0	0	0	0	1	0	1		-10
21	B	8-week follow-up	1	0	0	0	1	2	0	1	0	0	0	1	0	0	0	0	0	0	2	0	0	1	0	3	0	0	0	0	0	0	0	0	0	3	1	4		4
22	A	pre-session	1	0	1	1	1	4	0	3	1	0	1	5	0	0	1	1	1	3	3	0	0	3	1	7	0	1	1	1	1	4	3	1	1	2	1	8		17
22	A	post-session	0	0	0	0	0	0	0	0	0	0	0	0	0	0	0	0	0	0	3	3	3	3	3	15	0	0	0	0	0	0	0	0	0	2	0	2		-13
22	A	8-week follow-up	0	0	0	0	1	1	0	1	0	0	0	1	0	0	1	0	1	2	0	4	3	3	3	13	0	0	0	1	0	1	0	0	0	2	1	3		-5
23	B	pre-session	0	0	0	0	0	0	0	0	0	0	0	0	0	0	0	0	0	0	1	1	0	1	0	3	0	0	0	0	0	0	0	0	0	4	0	4		1
23	B	post-session	1	0	0	1	0	2	0	0	0	0	0	0	0	0	0	0	0	0	0	0	0	0	0	0	0	0	0	0	0	0	0	0	0	4	0	4		6
23	B	8-week follow-up	1	0	0	0	0	1	0	0	0	0	0	0	0	0	0	0	1	1	3	1	2	3	1	10	0	0	0	0	0	0	0	0	0	4	1	5		-3
24	A	pre-session	1	0	0	1	0	2	0	0	0	0	0	0	0	0	0	0	0	0	1	1	0	0	0	2	1	0	0	0	0	1	0	0	0	3	1	4		5
24	A	post-session	0	0	0	0	0	0	0	0	0	0	0	0	0	0	0	0	0	0	0	0	0	0	0	0	0	0	0	0	0	0	0	0	0	4	0	4		4
24	A	8-week follow-up	0	0	0	0	0	0	0	0	0	0	0	0	0	0	0	0	0	0	0	0	0	0	0	0	0	0	0	0	0	0	0	0	0	4	0	4		4
25	A	pre-session	0	0	1	0	1	2	0	2	0	0	0	2	0	0	0	0	0	0	2	3	2	2	1	10	0	0	0	0	0	0	0	0	0	3	2	5		-1
25	A	post-session	0	0	0	0	0	0	0	1	0	0	0	1	0	0	0	0	0	0	2	2	3	3	3	13	0	0	0	0	0	0	0	0	0	2	0	2		-10
25	A	8-week follow-up	2	1	2	2	2	9	1	1	1	1	1	5	1	1	1	1	1	5	1	1	1	1	1	5	1	2	1	2	1	7	2	1	1	3	2	9		30
26	A	pre-session	1	0	0	1	1	3	0	0	0	0	0	0	1	0	1	0	1	3	3	2	2	2	2	11	1	2	1	1	0	5	0	0	0	4	2	6		6
26	A	post-session	0	0	0	0	0	0	0	0	0	0	0	0	0	0	0	0	0	0	3	0	4	3	3	13	0	0	0	0	0	0	0	0	0	1	0	1		-12
26	A	8-week follow-up	0	0	0	0	0	0	0	0	0	0	0	0	0	0	0	0	0	0	3	3	3	3	4	16	0	0	0	0	0	0	0	0	0	1	0	1		-15
27	B	pre-session	1	1	0	1	2	5	0	1	0	2	0	3	0	0	0	0	1	1	3	3	3	0	3	12	0	0	0	1	0	1	0	1	1	2	3	7		5
27	B	post-session	0	0	0	0	0	0	0	0	0	0	0	0	0	0	0	0	0	0	4	0	0	0	0	4	0	0	0	0	0	0	0	0	0	4	1	5		1
27	B	8-week follow-up	1	1	0	0	1	3	0	2	0	0	1	3	0	0	0	0	2	2	0	0	1	0	2	3	0	0	0	1	0	1	1	1	1	4	3	10		16
28	B	pre-session	1	0	0	1	0	2	0	1	0	0	0	1	0	0	0	0	0	0	2	0	0	4	3	9	0	0	0	0	0	0	0	0	0	3	1	4		-2
28	B	post-session	0	0	0	0	0	0	0	2	0	0	0	2	0	0	0	0	0	0	2	0	2	4	2	10	0	0	0	0	0	0	0	0	0	2	0	2		-6
28	B	8-week follow-up	1	0	0	0	0	1	0	1	0	0	0	1	0	0	0	0	0	0	3	2	2	3	2	12	0	0	0	0	0	0	0	0	0	2	1	3		-7
29	A	pre-session	0	0	0	0	0	0	0	0	0	0	0	0	1	1	0	0	1	3	4	4	2	4	3	17	1	1	1	0	0	3	0	0	0	1	2	3		-8
29	A	post-session	0	0	0	0	0	0	0	0	0	0	0	0	0	4	0	0	0	4	4	0	2	4	4	14	0	0	0	0	0	0	0	0	0	0	1	1		-9
29	A	8-week follow-up	1	0	0	0	1	2	0	1	0	0	0	1	1	0	0	0	0	1	0	1	1	0	0	2	0	1	0	0	0	1	0	0	0	3	1	4		7
30	B	pre-session	0	0	0	0	1	1	0	0	0	0	0	0	0	0	0	0	0	0	1	1	0	1	0	3	0	0	0	1	0	1	0	0	0	4	2	6		5
30	B	post-session	1	0	0	2	0	3	0	1	0	0	0	1	0	0	0	0	0	0	2	1	0	2	1	6	0	1	0	0	0	1	0	0	0	3	1	4		3
30	B	8-week follow-up	1	0	0	0	2	3	0	0	1	0	1	2	0	0	0	0	0	0	0	0	0	1	0	1	1	2	1	2	0	6	0	1	0	2	1	4		14
31	A	pre-session	0	0	0	0	1	1	0	1	0	0	0	1	1	0	0	0	1	2	2	2	1	2	2	9	0	1	0	0	0	1	0	0	0	2	1	3		-1
31	A	post-session	0	0	0	0	1	1	0	0	0	0	0	0	0	0	0	0	0	0	2	2	2	2	2	10	0	0	0	0	0	0	0	0	0	2	0	2		-7
31	A	8-week follow-up	0	0	0	0	1	1	0	1	0	0	0	1	0	0	0	0	0	0	4	4	2	3	2	15	0	0	0	0	0	0	0	0	0	2	0	2		-11
32	B	pre-session	0	0	2	0	1	3	0	2	0	0	0	2	0	0	0	0	0	0	2	0	2	1	2	7	0	0	0	0	0	0	0	0	0	2	0	2		0
32	B	post-session	0	0	0	0	0	0	0	1	0	0	0	1	0	0	0	0	0	0	0	0	1	0	1	2	0	0	0	0	0	0	0	0	0	4	0	4		3
32	B	8-week follow-up	0	0	0	0	0	0	0	0	0	0	0	0	0	0	0	0	1	1	0	0	1	2	2	5	1	1	0	0	0	2	0	0	0	2	1	3		1
33	B	pre-session	0	1	0	0	0	1	0	0	0	0	0	0	0	0	0	0	0	0	1	2	0	3	1	7	0	1	0	1	0	2	1	0	0	3	2	6		2
33	B	post-session	0	0	0	0	0	0	0	0	0	0	0	0	0	0	0	0	0	0	3	2	0	3	3	11	0	0	0	0	0	0	0	0	0	1	1	2		-9
33	B	8-week follow-up	1	0	0	0	1	2	0	1	0	0	0	1	0	0	0	0	0	0	2	2	2	2	1	9	0	0	0	1	0	1	0	0	0	2	1	3		-2
34	A	pre-session	1	0	1	1	0	3	0	0	0	0	0	0	0	0	0	0	0	0	2	4	0	1	0	7	0	0	0	0	0	0	0	0	0	4	0	4		0
34	A	post-session	0	0	0	0	0	0	0	0	0	0	0	0	0	0	0	0	0	0	2	2	0	2	1	7	0	0	0	0	0	0	0	0	0	2	0	2		-5
34	A	8-week follow-up	0	0	0	0	0	0	0	3	0	0	0	3	0	0	0	0	0	0	3	3	1	3	2	12	0	1	0	0	0	1	0	0	0	2	0	2		-6
35	B	pre-session	1	0	2	1	0	4	0	2	0	0	0	2	1	0	0	0	0	1	1	2	0	0	0	3	0	0	0	0	0	0	1	1	0	4	1	7		11
35	B	post-session	0	0	1	1	1	3	0	2	0	0	0	2	0	0	0	0	0	0	1	1	0	0	0	2	0	0	0	0	0	0	0	0	0	3	1	4		7
35	B	8-week follow-up	1	0	0	1	0	2	0	0	0	0	0	0	0	0	0	0	0	0	1	0	0	2	1	4	0	0	0	0	0	0	0	0	0	3	1	4		2
36	A	pre-session	1	0	0	0	1	2	0	0	0	0	0	0	0	0	1	0	1	2	2	2	2	2	2	10	0	0	0	0	0	0	0	1	0	2	1	4		-2
36	A	post-session	0	0	0	1	0	1	0	0	0	0	0	0	0	0	0	0	0	0	3	2	2	3	3	13	0	0	0	0	0	0	0	0	0	1	1	2		-10
36	A	8-week follow-up	0	0	0	0	1	1	0	0	0	0	0	0	0	0	1	0	0	1	3	2	1	2	1	9	1	1	1	1	0	4	0	0	0	2	1	3		0
37	A	pre-session	0	0	0	0	0	0	0	0	0	0	0	0	0	0	0	0	0	0	2	2	0	1	1	6	0	0	0	0	0	0	0	0	0	3	0	3		-3
37	A	post-session	0	0	0	0	0	0	0	0	0	0	0	0	0	0	0	0	0	0	2	2	2	2	2	10	0	0	0	0	0	0	0	0	0	2	0	2		-8
37	A	8-week follow-up	0	0	0	0	0	0	0	0	0	0	0	0	0	0	0	0	0	0	2	2	1	2	1	8	0	0	0	0	0	0	0	0	0	3	0	3		-5
38	B	pre-session	1	1	1	1	0	4	0	1	0	0	0	1	0	0	0	0	1	1	0	0	0	0	0	0	0	0	0	0	0	0	0	0	0	4	0	4		10
38	B	post-session	1	0	0	1	0	2	0	1	0	0	0	1	0	0	0	0	0	0	0	0	0	0	0	0	0	0	0	0	0	0	0	0	0	4	0	4		7
38	B	8-week follow-up	0	0	0	1	0	1	0	1	0	0	0	1	0	0	0	0	0	0	1	1	1	0	0	3	0	0	0	0	0	0	0	1	0	3	0	4		3
39	A	pre-session	1	1	1	1	1	5	0	2	0	0	1	3	1	1	0	0	1	3	2	1	0	3	1	7	1	1	0	1	0	3	0	1	0	4	1	6		13
39	A	post-session	0	0	0	0	0	0	0	0	0	0	0	0	0	0	0	0	0	0	1	1	0	1	1	4	0	0	0	0	0	0	0	0	0	3	0	3		-1
39	A	8-week follow-up	1	1	1	1	1	5	0	1	0	0	0	1	0	0	0	0	0	0	1	1	0	1	0	3	0	1	0	1	0	2	0	1	0	4	1	6		11
40	B	pre-session	1	0	1	0	0	2	0	1	0	0	0	1	0	0	0	0	1	1	1	1	0	3	1	6	0	0	0	0	0	0	0	0	0	3	3	6		4
40	B	post-session	0	0	0	0	0	0	0	0	0	0	0	0	0	0	0	0	0	0	3	2	0	3	1	9	0	0	0	0	0	0	0	0	0	3	1	4		-5
40	B	8-week follow-up	2	0	1	1	1	5	3	1	1	1	1	7	0	0	0	0	0	0	0	1	0	0	0	1	2	1	2	0	0	5	0	2	1	3	1	7		23
Allocation: A; Anma massage therapy, B; no-Anma massage therapy
No. 23: She was allocated to the B group, but was treated as part of the A group due to a mistake.
T-A: Tension-Anxiety
D-D: Depression-Dejection
A-H: Anger-Hostility
V: Vigor
F: Fatigue
C: Confusion
TMD: Total Mood Disturbance
