# Supplementary material for: Effects of Anma therapy (Japanese massage) on health-related quality of life in gynecologic cancer survivors: A randomized controlled trial
Source: PLoS One. 2018 May 3;13(5):e0196638. doi: 10.1371/journal.pone.0196638 (PMC5933696; doi:10.1371/journal.pone.0196638)
Supplement: S1 Dataset — (ZIP) [file pone.0196638.s005.zip › S1_Dataset_Scores of the Japanese version of the EORTC QLQ-C30.xls]

## Sheet: Sheet1
Scores of the Japanese version of the European Organization for Research and Treatment of Cancer QLQ-C30 version 3.0 (EORTC QLQ-C30)
ID	allocation	baseline/8-week follow-up	Q1	Q2	Q3	Q4	Q5			Q6	Q7			Q21	Q22	Q23	Q24			Q20	Q25			Q26	Q27			Q10	Q12	Q18			Q14	Q15			Q9	Q19			Q8		Q11		Q13		Q16		Q17
			PF2	PF2	PF2	PF2	PF2	PF mean	Score	RF2	RF2	RF mean	Score	EF	EF	EF	EF	EF mean	Score	CF	CF	CF mean	Score	SF	SF	SF mean	Score	FA	FA	FA	FA mean	Score	NV	NV	NV mean	Score	PA	PA	PA mean	Score	DY	Score	SL	Score	AP	Score	CO	Score	DI
1	A	baseline	2	2	1	1	1	1.4	86.6667	2	2	2	66.6667	2	2	1	1	1.5	83.3333	2	3	2.5	50	1	1	1	100	2	3	2	2.33333	44.4444	2	1	1.5	16.6667	2	2	2	33.3333	1	0	2	33.3333	2	33.3333	1	0	2
1	A	8-week follow-up	2	2	1	1	1	1.4	86.6667	1	1	1	100	1	2	2	2	1.75	75	2	2	2	66.6667	1	1	1	100	2	2	2	2	33.3333	1	1	1	0	2	2	2	33.3333	1	0	1	0	1	0	1	0	1
2	B	baseline	1	1	2	1	1	1.2	93.3333	1	1	1	100	1	1	1	1	1	100	1	2	1.5	83.3333	1	1	1	100	1	2	2	1.66667	22.2222	1	1	1	0	1	1	1	0	1	0	1	0	1	0	1	0	1
2	B	8-week follow-up	2	1	1	1	1	1.2	93.3333	1	1	1	100	1	1	1	1	1	100	1	2	1.5	83.3333	1	1	1	100	1	1	1	1	0	1	1	1	0	1	1	1	0	1	0	1	0	1	0	1	0	1
3	Ａ	baseline	2	2	1	1	1	1.4	86.6667	1	1	1	100	2	4	4	4	3.5	16.6667	1	3	2	66.6667	1	1	1	100	3	2	4	3	66.6667	1	1	1	0	2	2	2	33.3333	2	33.3333	2	33.3333	1	0	3	66.6667	1
3	Ａ	8-week follow-up	2	2	1	1	1	1.4	86.6667	1	1	1	100	2	3	2	2	2.25	58.3333	1	2	1.5	83.3333	1	1	1	100	3	2	4	3	66.6667	1	1	1	0	2	2	2	33.3333	2	33.3333	2	33.3333	1	0	2	33.3333	1
4	Ｂ	baseline	1	1	1	1	1	1	100	1	1	1	100	1	2	1	1	1.25	91.6667	2	2	2	66.6667	1	1	1	100	1	2	2	1.66667	22.2222	1	1	1	0	2	1	1.5	16.6667	2	33.3333	1	0	1	0	3	66.6667	1
4	Ｂ	8-week follow-up	1	1	1	1	1	1	100	1	1	1	100	1	2	1	1	1.25	91.6667	1	2	1.5	83.3333	1	1	1	100	1	1	1	1	0	1	1	1	0	2	1	1.5	16.6667	2	33.3333	1	0	1	0	3	66.6667	1
5	A	baseline	2	2	1	1	1	1.4	86.6667	1	1	1	100	1	1	2	1	1.25	91.6667	1	1	1	100	1	1	1	100	1	3	3	2.33333	44.4444	1	1	1	0	1	2	1.5	16.6667	2	33.3333	2	33.3333	1	0	2	33.3333	1
5	A	8-week follow-up	2	1	1	1	1	1.2	93.3333	1	1	1	100	1	2	2	1	1.5	83.3333	1	1	1	100	1	1	1	100	2	2	2	2	33.3333	1	1	1	0	2	2	2	33.3333	2	33.3333	1	0	1	0	1	0	1
6	B	baseline	2	4	2	1	1	2	66.6667	2	2	2	66.6667	3	2	2	1	2	66.6667	3	3	3	33.3333	1	1	1	100	2	2	2	2	33.3333	1	1	1	0	2	1	1.5	16.6667	2	33.3333	1	0	1	0	2	33.3333	1
6	B	8-week follow-up	2	2	2	1	1	1.6	80	1	1	1	100	2	2	2	2	2	66.6667	1	2	1.5	83.3333	1	1	1	100	2	2	2	2	33.3333	1	1	1	0	2	1	1.5	16.6667	1	0	2	33.3333	1	0	4	100	1
7	A	baseline	2	1	1	1	1	1.2	93.3333	1	1	1	100	1	1	1	1	1	100	1	3	2	66.6667	1	1	1	100	1	2	1	1.33333	11.1111	1	1	1	0	1	1	1	0	1	0	1	0	1	0	1	0	1
7	A	8-week follow-up	1	1	1	1	1	1	100	1	1	1	100	1	1	1	1	1	100	1	3	2	66.6667	1	1	1	100	2	2	1	1.66667	22.2222	1	1	1	0	1	1	1	0	1	0	1	0	1	0	1	0	1
9	B	baseline	2	2	1	1	1	1.4	86.6667	1	1	1	100	1	2	1	2	1.5	83.3333	2	2	2	66.6667	1	1	1	100	1	2	2	1.66667	22.2222	1	1	1	0	1	1	1	0	1	0	1	0	1	0	1	0	2
9	B	8-week follow-up	2	2	1	1	1	1.4	86.6667	1	2	1.5	83.3333	1	2	1	2	1.5	83.3333	1	2	1.5	83.3333	1	1	1	100	2	2	2	2	33.3333	1	1	1	0	2	1	1.5	16.6667	1	0	1	0	1	0	1	0	1
8	Ａ	baseline	2	2	1	1	1	1.4	86.6667	1	1	1	100	1	3	2	2	2	66.6667	3	4	3.5	16.6667	1	1	1	100	3	1	3	2.33333	44.4444	1	1	1	0	2	2	2	33.3333	3	66.6667	3	66.6667	1	0	3	66.6667	1
8	Ａ	8-week follow-up	1	1	1	1	1	1	100	1	1	1	100	2	2	1	1	1.5	83.3333	2	3	2.5	50	1	1	1	100	1	2	3	2	33.3333	1	1	1	0	1	1	1	0	1	0	2	33.3333	1	0	1	0	1
10	B	baseline	2	2	1	1	1	1.4	86.6667	1	1	1	100	1	2	1	1	1.25	91.6667	1	3	2	66.6667	1	1	1	100	1	1	2	1.33333	11.1111	1	1	1	0	2	1	1.5	16.6667	1	0	1	0	1	0	1	0	1
10	B	8-week follow-up	2	2	1	1	1	1.4	86.6667	1	1	1	100	2	2	2	2	2	66.6667	1	3	2	66.6667	1	1	1	100	1	2	2	1.66667	22.2222	1	1	1	0	2	1	1.5	16.6667	1	0	2	33.3333	2	33.3333	1	0	1
11	Ａ	baseline	2	3	2	1	1	1.8	73.3333	2	1	1.5	83.3333	2	2	2	2	2	66.6667	2	3	2.5	50	1	1	1	100	2	3	3	2.66667	55.5556	1	1	1	0	3	2	2.5	50	2	33.3333	2	33.3333	1	0	3	66.6667	1
11	Ａ	8-week follow-up	3	2	1	1	1	1.6	80	2	1	1.5	83.3333	2	2	2	2	2	66.6667	2	2	2	66.6667	1	1	1	100	2	3	2	2.33333	44.4444	1	1	1	0	2	2	2	33.3333	1	0	2	33.3333	1	0	2	33.3333	1
12	B	baseline	2	1	1	1	1	1.2	93.3333	2	1	1.5	83.3333	4	4	3	3	3.5	16.6667	3	2	2.5	50	2	1	1.5	83.3333	3	2	4	3	66.6667	2	1	1.5	16.6667	4	4	4	100	2	33.3333	3	66.6667	1	0	3	66.6667	1
12	B	8-week follow-up	2	2	1	1	1	1.4	86.6667	2	1	1.5	83.3333	2	2	2	2	2	66.6667	2	3	2.5	50	1	1	1	100	2	3	4	3	66.6667	1	1	1	0	3	3	3	66.6667	2	33.3333	2	33.3333	1	0	3	66.6667	1
13	A	baseline	1	1	1	1	1	1	100	1	1	1	100	1	2	1	1	1.25	91.6667	1	1	1	100	1	1	1	100	2	1	2	1.66667	22.2222	1	1	1	0	1	1	1	0	1	0	1	0	1	0	1	0	1
13	A	8-week follow-up	2	1	1	1	1	1.2	93.3333	2	1	1.5	83.3333	2	2	1	1	1.5	83.3333	1	1	1	100	2	1	1.5	83.3333	2	1	2	1.66667	22.2222	1	1	1	0	2	2	2	33.3333	1	0	1	0	1	0	1	0	1
14	B	baseline	2	4	1	1	1	1.8	73.3333	1	1	1	100	2	1	2	2	1.75	75	1	4	2.5	50	1	1	1	100	2	4	4	3.33333	77.7778	1	1	1	0	1	3	2	33.3333	1	0	1	0	1	0	2	33.3333	1
14	B	8-week follow-up	1	4	2	1	1	1.8	73.3333	1	1	1	100	1	2	2	2	1.75	75	1	2	1.5	83.3333	1	1	1	100	2	2	4	2.66667	55.5556	1	1	1	0	2	2	2	33.3333	1	0	1	0	1	0	2	33.3333	1
15	A	baseline	1	1	1	1	1	1	100	1	1	1	100	1	2	1	1	1.25	91.6667	1	2	1.5	83.3333	1	1	1	100	1	2	2	1.66667	22.2222	1	1	1	0	1	1	1	0	1	0	1	0	2	33.3333	1	0	1
15	A	8-week follow-up	1	1	1	1	1	1	100	1	1	1	100	1	2	2	2	1.75	75	1	2	1.5	83.3333	1	1	1	100	2	2	2	2	33.3333	1	1	1	0	1	1	1	0	1	0	2	33.3333	2	33.3333	1	0	1
18	B	baseline	1	2	1	1	1	1.2	93.3333	1	1	1	100	2	2	2	2	2	66.6667	2	3	2.5	50	1	1	1	100	2	2	2	2	33.3333	1	1	1	0	2	2	2	33.3333	1	0	1	0	1	0	2	33.3333	1
18	B	8-week follow-up	1	2	1	1	1	1.2	93.3333	1	1	1	100	1	1	3	2	1.75	75	1	3	2	66.6667	2	2	2	66.6667	2	4	4	3.33333	77.7778	4	4	4	100	1	2	1.5	16.6667	2	33.3333	1	0	1	0	2	33.3333	2
16	A	baseline	1	1	1	1	1	1	100	1	1	1	100	2	1	2	2	1.75	75	2	2	2	66.6667	1	1	1	100	2	2	2	2	33.3333	1	1	1	0	1	1	1	0	1	0	2	33.3333	1	0	1	0	2
16	A	8-week follow-up	1	1	1	1	1	1	100	1	1	1	100	2	2	2	2	2	66.6667	1	3	2	66.6667	1	1	1	100	1	1	2	1.33333	11.1111	1	1	1	0	1	2	1.5	16.6667	1	0	1	0	1	0	1	0	2
17	B	baseline	2	2	1	1	1	1.4	86.6667	1	1	1	100	2	2	2	2	2	66.6667	1	1	1	100	1	1	1	100	2	2	2	2	33.3333	1	1	1	0	1	2	1.5	16.6667	2	33.3333	1	0	1	0	2	33.3333	2
17	B	8-week follow-up	2	2	1	1	1	1.4	86.6667	1	1	1	100	2	2	2	2	2	66.6667	1	1	1	100	1	1	1	100	2	2	2	2	33.3333	1	1	1	0	1	1	1	0	2	33.3333	2	33.3333	2	33.3333	1	0	1
19	B	baseline	2	3	2	1	1	1.8	73.3333	1	2	1.5	83.3333	1	2	1	1	1.25	91.6667	1	1	1	100	1	1	1	100	1	2	2	1.66667	22.2222	2	1	1.5	16.6667	2	1	1.5	16.6667	2	33.3333	2	33.3333	1	0	1	0	1
19	B	8-week follow-up	2	2	2	1	1	1.6	80	1	1	1	100	1	1	1	1	1	100	1	2	1.5	83.3333	1	1	1	100	2	2	2	2	33.3333	2	2	2	33.3333	2	1	1.5	16.6667	2	33.3333	2	33.3333	1	0	1	0	1
20	A	baseline	2	2	1	1	1	1.4	86.6667	1	1	1	100	2	1	2	2	1.75	75	2	2	2	66.6667	1	2	1.5	83.3333	1	2	2	1.66667	22.2222	1	1	1	0	2	2	2	33.3333	1	0	1	0	1	0	2	33.3333	1
20	A	8-week follow-up	2	2	1	1	1	1.4	86.6667	1	1	1	100	2	2	2	2	2	66.6667	1	2	1.5	83.3333	1	1	1	100	2	2	2	2	33.3333	1	1	1	0	1	2	1.5	16.6667	1	0	1	0	1	0	2	33.3333	1
21	B	baseline	1	1	1	1	1	1	100	1	1	1	100	1	1	1	1	1	100	1	2	1.5	83.3333	1	1	1	100	1	2	1	1.33333	11.1111	1	1	1	0	1	1	1	0	1	0	1	0	1	0	2	33.3333	1
21	B	8-week follow-up	1	1	1	1	1	1	100	1	1	1	100	2	2	1	2	1.75	75	1	2	1.5	83.3333	1	1	1	100	1	2	1	1.33333	11.1111	1	1	1	0	1	1	1	0	1	0	2	33.3333	1	0	2	33.3333	1
22	A	baseline	1	1	1	1	1	1	100	1	1	1	100	2	2	2	2	2	66.6667	2	2	2	66.6667	1	1	1	100	2	2	2	2	33.3333	1	1	1	0	2	2	2	33.3333	1	0	2	33.3333	1	0	2	33.3333	1
22	A	8-week follow-up	2	1	1	1	1	1.2	93.3333	1	1	1	100	2	2	2	1	1.75	75	2	2	2	66.6667	1	1	1	100	2	2	2	2	33.3333	1	1	1	0	2	1	1.5	16.6667	1	0	2	33.3333	1	0	2	33.3333	2
23	B	baseline	1	1	1	1	1	1	100	1	1	1	100	1	2	1	2	1.5	83.3333	1	2	1.5	83.3333	1	1	1	100	2	1	2	1.66667	22.2222	1	1	1	0	1	1	1	0	1	0	2	33.3333	1	0	2	33.3333	2
23	B	8-week follow-up	1	1	1	1	1	1	100	1	1	1	100	1	2	2	1	1.5	83.3333	1	2	1.5	83.3333	1	1	1	100	1	1	2	1.33333	11.1111	1	1	1	0	1	1	1	0	1	0	2	33.3333	1	0	1	0	2
24	A	baseline	2	3	2	1	1	1.8	73.3333	1	1	1	100	1	1	1	2	1.25	91.6667	1	2	1.5	83.3333	1	1	1	100	2	3	2	2.33333	44.4444	1	1	1	0	1	2	1.5	16.6667	1	0	2	33.3333	2	33.3333	2	33.3333	1
24	A	8-week follow-up	2	3	1	1	1	1.6	80	1	1	1	100	1	1	1	1	1	100	1	1	1	100	1	1	1	100	1	1	1	1	0	1	1	1	0	1	1	1	0	1	0	1	0	1	0	1	0	1
25	A	baseline	1	2	1	1	1	1.2	93.3333	1	1	1	100	1	1	1	1	1	100	1	2	1.5	83.3333	1	1	1	100	1	2	2	1.66667	22.2222	2	2	2	33.3333	1	2	1.5	16.6667	2	33.3333	1	0	1	0	4	100	3
25	A	8-week follow-up	1	1	1	1	1	1	100	1	1	1	100	2	2	2	2	2	66.6667	2	3	2.5	50	1	1	1	100	1	3	3	2.33333	44.4444	2	2	2	33.3333	2	2	2	33.3333	2	33.3333	1	0	1	0	4	100	3
26	A	baseline	1	2	1	1	1	1.2	93.3333	1	1	1	100	2	2	2	1	1.75	75	1	3	2	66.6667	2	1	1.5	83.3333	2	2	2	2	33.3333	1	1	1	0	1	1	1	0	1	0	2	33.3333	1	0	1	0	1
26	A	8-week follow-up	1	1	1	1	1	1	100	1	1	1	100	1	1	1	1	1	100	1	2	1.5	83.3333	1	1	1	100	1	1	2	1.33333	11.1111	1	1	1	0	1	1	1	0	1	0	1	0	1	0	1	0	1
27	B	baseline	1	1	1	1	1	1	100	1	1	1	100	2	2	2	1	1.75	75	2	3	2.5	50	1	1	1	100	1	1	1	1	0	1	1	1	0	2	1	1.5	16.6667	1	0	1	0	1	0	1	0	1
27	B	8-week follow-up	1	1	1	1	1	1	100	1	1	1	100	1	2	2	1	1.5	83.3333	1	3	2	66.6667	1	1	1	100	2	2	2	2	33.3333	1	1	1	0	3	1	2	33.3333	1	0	1	0	1	0	1	0	1
28	B	baseline	1	2	1	1	1	1.2	93.3333	1	1	1	100	1	1	1	1	1	100	1	2	1.5	83.3333	1	1	1	100	1	2	1	1.33333	11.1111	1	1	1	0	1	1	1	0	1	0	1	0	1	0	1	0	1
28	B	8-week follow-up	2	2	1	1	1	1.4	86.6667	1	1	1	100	1	1	1	1	1	100	1	2	1.5	83.3333	1	1	1	100	1	1	1	1	0	1	1	1	0	1	1	1	0	1	0	1	0	1	0	1	0	2
29	A	baseline	1	1	1	1	1	1	100	1	1	1	100	1	1	1	1	1	100	1	2	1.5	83.3333	1	1	1	100	1	2	2	1.66667	22.2222	1	1	1	0	2	1	1.5	16.6667	1	0	1	0	1	0	1	0	1
29	A	8-week follow-up	1	2	1	1	1	1.2	93.3333	1	1	1	100	1	2	2	1	1.5	83.3333	1	1	1	100	1	1	1	100	1	2	2	1.66667	22.2222	1	1	1	0	2	1	1.5	16.6667	1	0	1	0	1	0	1	0	1
30	B	baseline	1	2	1	1	1	1.2	93.3333	1	1	1	100	2	3	1	2	2	66.6667	2	3	2.5	50	1	1	1	100	2	2	2	2	33.3333	1	1	1	0	1	1	1	0	1	0	1	0	1	0	1	0	2
30	B	8-week follow-up	1	2	1	1	1	1.2	93.3333	1	1	1	100	2	3	2	3	2.5	50	2	2	2	66.6667	1	1	1	100	1	2	2	1.66667	22.2222	1	1	1	0	1	1	1	0	1	0	2	33.3333	1	0	1	0	2
31	A	baseline	1	1	1	1	1	1	100	1	1	1	100	1	1	2	1	1.25	91.6667	1	2	1.5	83.3333	1	1	1	100	2	2	2	2	33.3333	1	1	1	0	1	1	1	0	1	0	1	0	1	0	1	0	1
31	A	8-week follow-up	1	1	1	1	1	1	100	1	1	1	100	2	2	2	2	2	66.6667	1	2	1.5	83.3333	1	1	1	100	1	2	1	1.33333	11.1111	1	1	1	0	1	1	1	0	1	0	1	0	1	0	1	0	1
32	B	baseline	1	1	1	1	1	1	100	1	1	1	100	1	1	1	1	1	100	2	2	2	66.6667	1	1	1	100	1	2	1	1.33333	11.1111	1	1	1	0	1	1	1	0	1	0	1	0	1	0	2	33.3333	1
32	B	8-week follow-up	2	1	1	1	1	1.2	93.3333	1	1	1	100	2	2	1	1	1.5	83.3333	1	2	1.5	83.3333	1	1	1	100	1	2	2	1.66667	22.2222	1	1	1	0	1	1	1	0	1	0	1	0	1	0	1	0	1
33	B	baseline	2	1	1	1	1	1.2	93.3333	1	1	1	100	1	1	2	1	1.25	91.6667	2	2	2	66.6667	1	1	1	100	1	2	2	1.66667	22.2222	1	1	1	0	1	1	1	0	1	0	1	0	1	0	1	0	1
33	B	8-week follow-up	2	1	1	1	1	1.2	93.3333	1	1	1	100	1	2	2	2	1.75	75	1	2	1.5	83.3333	1	1	1	100	2	2	2	2	33.3333	1	1	1	0	2	1	1.5	16.6667	2	33.3333	2	33.3333	1	0	1	0	1
34	A	baseline	1	1	1	1	1	1	100	1	1	1	100	1	2	1	1	1.25	91.6667	1	2	1.5	83.3333	1	1	1	100	1	3	2	2	33.3333	1	1	1	0	1	1	1	0	1	0	2	33.3333	2	33.3333	1	0	2
34	A	8-week follow-up	1	1	1	1	1	1	100	1	1	1	100	1	2	1	1	1.25	91.6667	1	1	1	100	1	1	1	100	1	2	2	1.66667	22.2222	1	1	1	0	1	1	1	0	1	0	2	33.3333	2	33.3333	1	0	2
35	B	baseline	2	2	1	2	1	1.6	80	1	1	1	100	2	1	2	1	1.5	83.3333	1	2	1.5	83.3333	1	1	1	100	1	2	2	1.66667	22.2222	1	1	1	0	2	1	1.5	16.6667	1	0	1	0	2	33.3333	1	0	2
35	B	8-week follow-up	2	2	1	1	1	1.4	86.6667	1	1	1	100	1	2	1	2	1.5	83.3333	1	2	1.5	83.3333	1	1	1	100	2	2	2	2	33.3333	1	1	1	0	2	1	1.5	16.6667	2	33.3333	1	0	1	0	2	33.3333	2
36	A	baseline	2	2	1	1	1	1.4	86.6667	1	1	1	100	1	2	2	1	1.5	83.3333	2	2	2	66.6667	1	1	1	100	2	2	2	2	33.3333	1	1	1	0	1	1	1	0	1	0	2	33.3333	1	0	2	33.3333	1
36	A	8-week follow-up	2	2	1	1	1	1.4	86.6667	1	1	1	100	2	2	1	1	1.5	83.3333	1	2	1.5	83.3333	1	1	1	100	2	2	2	2	33.3333	1	1	1	0	1	1	1	0	2	33.3333	1	0	1	0	2	33.3333	1
37	A	baseline	2	1	1	1	1	1.2	93.3333	2	2	2	66.6667	1	1	1	1	1	100	1	2	1.5	83.3333	1	1	1	100	2	2	2	2	33.3333	1	1	1	0	2	2	2	33.3333	1	0	2	33.3333	1	0	2	33.3333	1
37	A	8-week follow-up	2	2	1	1	1	1.4	86.6667	1	1	1	100	1	1	2	1	1.25	91.6667	1	2	1.5	83.3333	1	1	1	100	1	1	1	1	0	1	1	1	0	2	1	1.5	16.6667	1	0	2	33.3333	1	0	2	33.3333	1
38	B	baseline	1	1	1	1	1	1	100	1	1	1	100	1	1	1	1	1	100	1	1	1	100	1	1	1	100	1	1	1	1	0	1	1	1	0	1	1	1	0	1	0	1	0	1	0	1	0	1
38	B	8-week follow-up	1	1	1	1	1	1	100	1	1	1	100	1	1	1	1	1	100	1	2	1.5	83.3333	1	1	1	100	1	1	1	1	0	1	1	1	0	1	1	1	0	1	0	1	0	1	0	1	0	1
39	A	baseline	2	2	1	1	1	1.4	86.6667	1	1	1	100	2	2	2	2	2	66.6667	2	2	2	66.6667	1	1	1	100	2	3	2	2.33333	44.4444	1	1	1	0	1	1	1	0	1	0	2	33.3333	1	0	2	33.3333	1
39	A	8-week follow-up	2	2	1	1	1	1.4	86.6667	1	1	1	100	2	2	2	2	2	66.6667	1	2	1.5	83.3333	1	1	1	100	1	2	2	1.66667	22.2222	1	1	1	0	1	1	1	0	1	0	1	0	1	0	2	33.3333	1
40	B	baseline	1	2	1	1	1	1.2	93.3333	1	1	1	100	2	2	2	2	2	66.6667	2	2	2	66.6667	1	1	1	100	1	2	2	1.66667	22.2222	1	1	1	0	1	1	1	0	1	0	2	33.3333	1	0	1	0	1
40	B	8-week follow-up	1	1	1	1	1	1	100	1	1	1	100	2	4	2	4	3	33.3333	2	2	2	66.6667	1	1	1	100	2	2	3	2.33333	44.4444	1	1	1	0	1	1	1	0	1	0	3	66.6667	2	33.3333	1	0	1
Allocation: A; Anma massage therapy, B; no-Anma massage therapy
No. 23: She was allocated to the B group, but was treated as part of the A group due to a mistake.
Global health status / QoL
	QL2: Global health status/QoL (revised) 2 items
Functional scales
	PF2: Physical functioning (revised) 5 items
	RF2: Role functioning (revised) 2 items
	EF: Emotional functioning 4 items
	CF: Cognitive functioning 2 items
	SF: Social functioning 2 items
Symptom scales / items
	FA: Fatigue 3 items
	NV: Nausea and vomiting 2 items
	PA: Pain 2 items
	DY: Dyspnoea 1 item
	SL: Insomnia 1 item
	AP: Appetite loss 1 item
	CO: Constipation 1 item
	DI: Diarrhoea 1 item
	FI: Financial difficulties 1 item
[truncated: 7 more columns]
